# Supplementary material for: Exploring Intraspecific Trait Variation in a Xerophytic Moss Species Indusiella thianschanica (Ptychomitriaceae) across Environmental Gradients on the Tibetan Plateau
Source: Plants (Basel). 2024 Mar 22;13(7):921. doi: 10.3390/plants13070921 (PMC11013618; doi:10.3390/plants13070921)
Supplement: Supplementary file 1 [file plants-13-00921-s001.zip]

Archive with 1 entries (1 files):
- plants-2900401-supplementary.pdf
